# Supplementary material for: LXW7 Peptide Modification of Acellular Liver Scaffolds Improves Endothelialization and Hemocompatibility in Bioengineered Liver
Source: J Funct Biomater. 2026 Mar 3;17(3):122. doi: 10.3390/jfb17030122 (PMC13027059; doi:10.3390/jfb17030122)
Supplement: Supplementary file 1 [file jfb-17-00122-s001.zip]

Archive with 1 entries (1 files):
- jfb-4119421-supplementary.pdf
